# Supplementary material for: Tumor cell-derived asymmetric dimethylarginine regulates macrophage functions and polarization
Source: Cancer Cell Int. 2022 Nov 15;22:351. doi: 10.1186/s12935-022-02769-7 (PMC9664648; doi:10.1186/s12935-022-02769-7)
Supplement: Supplementary file 2 — Additional file 2: Table S1. RNA sequencing depicts alteration of arginine metabolism in 4T1 CSCs exposed to activated immune cells (FPKM). Table S2. Primer sequences used for qPCR analyses. [file 12935_2022_2769_MOESM2_ESM.xlsx]

## Sheet: Table 1
		Table 1. RNA sequencing depicts alteration of arginine metabolism in 4T1 CSCs exposed to activated immune cells (FPKM)
		Arginine uptake	N	P	R
		Slc7a2	0.14443	0.755201	0.470132
		Arginine synthesis	N	P	R
		arginosuccinase synthase	2.52678	1.80935	12.8762
		arginosuccinase lyase	15.7256	16.9889	10.356
		Arginine metabolism	N	P	R
		nitric oxide synthase 2	9.92595	24.5112	158.191
		arginase I	4.92579	1.50357	2.92563
		arginase II	4.07628	5.40945	6.65924
		protein arginine deiminase 1	9.07057	12.0616	14.6789
		protein arginine deiminase 2	15.2084	19.9321	23.2342
		protein arginine deiminase 3	6.66461	5.68479	4.40107
		protein arginine deiminase 4	112.685	109.044	152.533
		protein arginine deiminase 6	0.023895	0.048399	0
		arginine decarboxylase	49.7004	131.563	117.263
		Arginine modification	N	P	R
		protein arginine methyltransferase 1 isoform 1	66.2768	61.6301	63.1539
		protein arginine methyltransferase 1 isoform 2	7.73215	10.8701	13.2847
		protein arginine methyltransferase 1 isoform 3	0.110481	0.11239	2.19484
		jmjd6	39.1149	43.198	23.2312

## Sheet: Table 2
			Table 2. Primer sequences used for qPCR analyses
			CD163	F: TGCTGTCACTAACGCTCCTG R: TCATTCATGCTCCAGCCGTT
			NOS2	F: CAGGGAGAAAGCGCAAAACAT R: CATTCTGTGCTGTCCCAGTGA
			ACTIN	F: GATCAGCAAGCAGGAGTACGA R: AAAACGCAGCTCAGTAACAGTC
			Dectin-1	F: TGCCCTAGCATTTTGGCGAC R: ATTCTGTGGGCTTGTGGTTCT
			CD206	F: ACGAGCAGGTGCAGTTTACA R: ACATCCCATAAGCCACCTGC
			Arg2	F: GTAATCCCCTCCCTGCCAATC R: TCAGGACGCAAGGAATTTGC
			TNFa	F: TGGCCTCCCTCTCATCAGTTC R: CCATCTCATCCCATGCCTAACT
			IL10	F: CCTGGGTGAGAAGCTGAAGAC R: TGTAGACACCTTGGTCTTGGA
			CCR2	F: GCCATCATAAAGGAGCCATACCT R: TGTGGTGAATCCAATGCCCT
			Fibronectin 1	F: GGATGTTCCCTCCACAGTTCA R: TGTCCGCCTAAAGCCATGTT
			Vimentin	F: TCCAGAGAGAGGAAGCCGAA R: AAGGTCAAGACGTGCCAGAG
			Snai 1	F: CTCCAAACCCACTCGGATGT R: AGCCAGACTCTTGGTGCTTG
			MUC-1	F: AGTACCAAGCGTAGCCCCTA R: GTGGGGTGACTTGCTCCTAC
			E-cadherin	F: CAGCCGGTCTTTGAGGGATT R: TGACGATGGTGTAGGCGATG
			prmt1	F: CGCCTCTTGAAGAAGTTTCCTG R: GATGCCAAAGTGGGCATAGG
			jmjd6	F: CCGGATAACGTGGAGAGAGC R: AGTCCATTTCTCCTGTGCGG
